# Supplementary material for: Transcriptomic pathway analysis of urokinase receptor silenced breast cancer cells: a microarray study
Source: Oncotarget. 2017 Sep 28;8(60):101572–90. doi: 10.18632/oncotarget.21351 (PMC5731897; doi:10.18632/oncotarget.21351)
Supplement: Supplementary file 2 [file oncotarget-08-101572-s002.xlsx]

## Sheet: Sheet1
Supplementary table S1: List of the 100 most up-regulated genes on silencing PLAUR
GeneName	logFoldChange	P_Value
ZNF616	1.65892	1.7e-08
SCG2	1.7164	2.5e-08
ABCD3	1.62557	3.1e-08
LOC100129617	1.44129	1.02e-07
GARNL3	1.30531	4.19e-07
FAM118A	1.44143	5.29e-07
C20orf106	1.19103	9.77e-07
NRP1	1.18916	1.015e-06
ABCD3	1.20288	1.179e-06
GOLGA7B	1.16993	1.207e-06
PHF20L1	1.16582	1.297e-06
DDX31	1.15694	1.684e-06
FRMD6-AS1	1.0802	3.045e-06
LOC100130401	1.08014	3.277e-06
SAT1	1.09889	3.549e-06
A_33_P3260455	1.07674	4.266e-06
RAB14	1.05861	4.526e-06
SAT1	1.03642	4.96e-06
PTPN2	1.05192	5.378e-06
ZNF267	1.0236	6.043e-06
ZMYM5	1.0025	7.244e-06
PPM1E	1.00007	7.27e-06
PHF20L1	1.09369	7.888e-06
LHFPL4	0.988799	8.245e-06
SCARNA13	0.9748	9.795e-06
ETNK1	0.977964	1.0702e-05
AC098614.2	0.954888	1.2047e-05
PDLIM5	0.950813	1.3466e-05
TMEM198	0.940585	1.4518e-05
PTPRJ	0.938856	1.4687e-05
MAPK1	0.971385	1.4992e-05
ACTG2	0.955308	1.5244e-05
STX12	0.935914	1.6262e-05
SYNCRIP	0.966443	1.6631e-05
LOC285550	0.91917	1.8995e-05
WDR33	0.893086	2.4696e-05
NOLC1	0.886536	2.7178e-05
ENST00000395828	0.888868	2.7323e-05
PRKACB	0.893238	2.744e-05
KRTAP2-3	0.926943	2.8784e-05
ITPK1	0.881912	2.8961e-05
ZMYM5	0.878453	3.2717e-05
WIPF1	0.886591	3.4496e-05
MSI2	0.871405	3.5658e-05
ZNF498	0.860909	3.6438e-05
FLJ35024	0.864025	3.6509e-05
G3BP2	0.877799	3.7823e-05
IL1RAP	0.853119	4.1016e-05
RPS14	0.871656	4.6054e-05
CYP1B1	0.840451	4.6351e-05
ARHGEF9	0.844189	4.6877e-05
HNRPLL	0.831705	5.4426e-05
MMP24	0.838744	5.5506e-05
ROR1	0.824818	5.588e-05
LOC91450	0.835167	5.7572e-05
PRKCE	0.92493	5.8875e-05
ING3	0.814829	6.319e-05
LYPLAL1	0.851919	6.3316e-05
CHD6	0.850956	6.365e-05
SCAF11	0.839462	7.1887e-05
CALCOCO2	0.796809	8.0772e-05
EDN1	0.796219	8.2678e-05
TPR	0.793416	8.3086e-05
UBE3B	0.792095	8.5987e-05
PIN4	0.853159	8.8427e-05
USP48	0.817108	8.9312e-05
RIC8B	0.795966	9.7791e-05
FLJ31945	0.842977	9.7887e-05
LOC147727	0.812121	0.000101133
AGBL2	0.776178	0.000104405
GATAD2A	0.817763	0.000107301
WDFY3	0.775848	0.000109622
ADM	0.8811	0.000116067
HRH1	0.77825	0.000118437
PRSS23	0.782368	0.000119738
ENST00000454548	0.762935	0.000121889
SCARNA12	0.773274	0.000122477
LRRC70	0.770164	0.000123872
LOC339929	0.769164	0.000131236
SRI	0.754505	0.000141818
PAQR6	0.7577	0.000144452
CR613654	0.810749	0.000149149
FAM120C	0.742495	0.000156629
FHL2	0.766417	0.000163477
C20orf107	0.924772	0.000177383
FBXO43	0.73242	0.000177795
SMPD3	0.732419	0.00017814
LOC441208	0.739548	0.000184898
ENST00000273067	0.759505	0.000191555
CASP7	0.742512	0.000193691
SSH2	0.742231	0.000194544
FAM155A	0.72383	0.00019977
HAUS6	0.728141	0.000199964
CD274	0.733333	0.000199969
ZNF649	0.728712	0.000208164
PHF14	0.718297	0.000214305
SEC31B	0.803321	0.000228904
C20orf108	0.711976	0.000236351
FEZF2	0.707815	0.000244008
AK2	0.73655	0.000244486
