# Supplementary material for: Transcriptomic pathway analysis of urokinase receptor silenced breast cancer cells: a microarray study
Source: Oncotarget. 2017 Sep 28;8(60):101572–90. doi: 10.18632/oncotarget.21351 (PMC5731897; doi:10.18632/oncotarget.21351)
Supplement: Supplementary file 3 [file oncotarget-08-101572-s003.xlsx]

## Sheet: Sheet1
Supplementary table S2: List of the 100 most down-regulated genes on silencing PLAUR
GeneName	logFoldChange	P_Value
PLAUR	-2.8616	0
NCRNA00201	-2.37258	1e-09
HNRNPU	-2.17068	1e-09
HNRNPU	-1.89482	3e-09
ENST00000379121	-1.3189	3.32e-07
ZNF789	-1.12772	1.971e-06
KRT81	-1.09341	2.758e-06
ZNF789	-1.16117	3.327e-06
ENST00000428332	-1.03893	5.163e-06
C9orf95	-0.969547	1.1478e-05
RFT1	-0.897249	2.5563e-05
KRT83	-0.910743	2.9251e-05
GPER	-0.879755	2.9471e-05
ANKRD1	-0.890991	3.0664e-05
A_24_P315921	-0.864781	3.7132e-05
BACE1	-0.866253	3.8113e-05
EIF2C1	-0.887829	4.0088e-05
LOC157562	-0.846303	4.3049e-05
RP11-763F8.1	-0.850062	4.6174e-05
ARHGAP22	-0.833985	5.0865e-05
MPRIP	-0.830397	5.2879e-05
TRAPPC10	-0.866791	5.813e-05
ADNP	-0.822145	5.928e-05
ARHGAP5	-0.82127	6.0114e-05
C21orf57	-0.818652	6.1361e-05
GALM	-0.856925	6.2761e-05
APOLD1	-0.847198	6.9045e-05
OASL	-0.814572	7.047e-05
KDM1B	-0.914525	7.598e-05
KRT83	-0.806387	7.7528e-05
CARS2	-0.794797	8.2487e-05
CFL2	-0.890306	8.3862e-05
CAMK2G	-0.833427	8.6442e-05
TRIOBP	-0.819647	8.9146e-05
CENPI	-0.791724	9.1507e-05
C9orf95	-0.786824	9.3039e-05
SDHC	-0.782547	9.7478e-05
A_33_P3248774	-0.78735	0.000100896
GALM	-0.768354	0.000113319
SERPINE1	-0.783533	0.000113536
CCDC149	-0.768619	0.000120584
HEATR3	-0.765284	0.00012412
SLC16A2	-0.765216	0.000129142
KIAA0513	-0.764092	0.000130422
PRKACB	-0.755684	0.000132108
PSMA3	-0.759544	0.000133153
C14orf139	-0.783423	0.000134276
GNA15	-0.832817	0.000136425
THUMPD2	-0.751063	0.000140184
DCP1B	-0.75425	0.000142004
GPER	-0.784139	0.000142162
TRIOBP	-0.765744	0.000145975
CD40	-0.774489	0.000147067
NPAS2	-0.747234	0.000151921
CALM3	-0.75271	0.000157073
NRSN1	-0.75895	0.000159364
ATP10A	-0.778038	0.000161021
ZXDC	-0.727187	0.000195501
CHN2	-0.727055	0.000197234
NFX1	-0.739611	0.000216397
GPR177	-0.710937	0.000235967
ADAMTSL1	-0.704932	0.000258204
BZW2	-0.709012	0.000263634
TMEM104	-0.696361	0.000282907
GOLGA2L1	-0.810846	0.00028844
FUT8	-0.693509	0.000294993
THEMIS	-0.71052	0.000318029
GANC	-0.760552	0.000322185
FAM164A	-0.683485	0.000337187
MPRIP	-0.732893	0.000344065
CNP	-0.719839	0.000344909
VCL	-0.68171	0.000348883
MIPEP	-0.738175	0.000366294
ENST00000375280	-0.678716	0.00036776
TRPV2	-0.74463	0.000370968
LOC283663	-0.687249	0.000372141
LOC150527	-0.719777	0.000375812
MTMR15	-0.679351	0.000388501
ATE1-AS1	-0.669596	0.000405002
FAM198B	-0.668257	0.000409227
BACE1	-0.668684	0.000426125
XK	-0.666761	0.000431122
CD83	-0.666935	0.000440827
CSPG4	-0.668834	0.000440864
CCR8	-0.678066	0.000445434
CD207	-0.661964	0.00046937
ZBTB47	-0.667005	0.000469611
IPCEF1	-0.657783	0.000471663
DIS3	-0.684305	0.000477279
DPP3	-0.66945	0.000491844
STAU2	-0.662951	0.000494355
SLC36A1	-0.66863	0.000499064
BET1L	-0.705574	0.000500132
FAM45A	-0.67783	0.000504836
IFI44	-0.658321	0.000506451
ABLIM2	-0.684559	0.000516707
PGM2L1	-0.671027	0.000528807
FLJ22447	-0.656244	0.000532341
ANO6	-0.648366	0.000535842
EPHB2	-0.760279	0.000536211
