# Supplementary material for: Transcriptomic pathway analysis of urokinase receptor silenced breast cancer cells: a microarray study
Source: Oncotarget. 2017 Sep 28;8(60):101572–90. doi: 10.18632/oncotarget.21351 (PMC5731897; doi:10.18632/oncotarget.21351)
Supplement: Supplementary file 4 [file oncotarget-08-101572-s004.xlsx]

## Sheet: Sheet1
Supplementary table S3: List of the 100 most up-regulated genes on DNA damage and silencing PLAUR
GeneName	logFoldChange	P_Value
SCG2	1.79858	3.983e-07
ZNF616	1.55736	7.836e-07
ABCD3	1.50463	3.6e-06
LOC100129617	1.4444	1.5602e-06
GARNL3	1.38906	2.5574e-06
DDX31	1.30709	9.3676e-06
NRP1	1.17828	1.02885e-05
FAM118A	1.14991	1.50769e-05
CYP1B1	1.11227	6.3876e-05
ABCD3	1.10625	1.75448e-05
SAT1	1.08771	1.93417e-05
PPM1E	1.08664	2.73351e-05
SAT1	1.02599	3.23943e-05
CYP1B1	1.02174	3.56424e-05
ENST00000395828	1.01377	8.98278e-05
SCARNA13	1.00037	3.96474e-05
AC098614.2	0.995091	4.88143e-05
LOC91450	0.982292	4.68829e-05
RAB14	0.973152	9.20649e-05
A_33_P3260455	0.957188	7.51863e-05
FRMD6-AS1	0.954332	6.54193e-05
RPS14	0.937978	7.27126e-05
FNBP1	0.9359	9.0592e-05
GOLGA7B	0.931145	7.27044e-05
TMEM198	0.9231	0.000164822
SCAF11	0.91011	0.000171012
ZMYM5	0.907667	0.000100003
MAPK1	0.886727	0.00014292
TRIM11	0.878848	0.000123587
PFTK1	0.872343	0.000139024
PRKCE	0.867717	0.000132874
MMP24	0.866264	0.000132155
ADM	0.859103	0.000187828
NOLC1	0.858952	0.000138724
C20orf106	0.851737	0.000237636
PHF20L1	0.846912	0.000186789
ZMYM5	0.845237	0.000184828
KRTAP2-3	0.844363	0.000528164
PHF20L1	0.843868	0.000158701
CPLX1	0.840645	0.000180456
PTPN2	0.839	0.000166412
WDR33	0.837084	0.000181243
LHFPL4	0.836982	0.000175852
LOC730101	0.826224	0.000187761
LYPLAL1	0.824996	0.000308017
SYNCRIP	0.816626	0.000215239
EDN1	0.801531	0.00033796
ARHGEF9	0.797938	0.000362306
EDN1	0.796464	0.000273528
MSI2	0.795903	0.000256952
ACTG2	0.795471	0.000272998
DCP2	0.79474	0.000267506
ROR1	0.794116	0.000382752
LOC285550	0.791615	0.000276843
C20orf107	0.789756	0.000277562
PDLIM5	0.785277	0.000317504
LOC652859	0.784426	0.00035777
GANAB	0.78277	0.000306009
WISP1	0.774389	0.000381852
HRH1	0.773893	0.000445686
G3BP2	0.77368	0.000324347
TPM4	0.76577	0.000397937
COBL	0.764144	0.000355283
PIN4	0.763311	0.000578194
SNRPE	0.762905	0.000485851
ZNF267	0.762132	0.00039577
C20orf108	0.757024	0.000800923
DNMT3A	0.751157	0.000462941
TMEM145	0.747682	0.000401342
ZNF202	0.742861	0.000447637
ENST00000440368	0.73687	0.00101042
STMN3	0.734717	0.000474023
LOC100130401	0.732598	0.00415377
WIPF1	0.726439	0.00120772
USP48	0.723501	0.00060465
HAS2	0.72345	0.000546602
ZNF649	0.72247	0.000604629
RUNX1	0.719187	0.000535417
LOC338864	0.718552	0.000539191
CR613654	0.713877	0.00114876
ENST00000273067	0.708385	0.000933368
AK2	0.705155	0.000929321
STRA8	0.703518	0.000893178
STX12	0.69834	0.000668822
RP11-386M24.4	0.698304	0.0100085
GATAD2A	0.698215	0.000826744
UBXN10	0.696562	0.00115461
ZNF498	0.69445	0.000714838
ADAMTS6	0.688789	0.00100341
PDCD1LG2	0.688596	0.000921142
PR47	0.686666	0.000756446
KIAA1199	0.685442	0.0028613
TPM4	0.684862	0.00120995
MMP21	0.683941	0.000857994
SMPD3	0.681869	0.00105276
FHL2	0.681534	0.000957892
LOC284926	0.678745	0.00131061
TM7SF4	0.677906	0.00132372
LOC100131891	0.677205	0.00158011
LRRC70	0.676975	0.00430466
