# Supplementary material for: Transcriptomic pathway analysis of urokinase receptor silenced breast cancer cells: a microarray study
Source: Oncotarget. 2017 Sep 28;8(60):101572–90. doi: 10.18632/oncotarget.21351 (PMC5731897; doi:10.18632/oncotarget.21351)
Supplement: Supplementary file 5 [file oncotarget-08-101572-s005.xlsx]

## Sheet: Sheet1
Supplementary table S4: List of the 100 most down-regulated genes on DNA damage and silencing PLAUR
GeneName	logFoldChange	P_Value
PLAUR	-2.7542	3.4e-09
NCRNA00201	-2.57336	1.27e-08
HNRNPU	-2.22377	1.501e-07
HNRNPU	-1.95796	9.77e-08
ZNF789	-1.29663	8.7947e-06
ZNF789	-1.26795	5.0466e-06
ENST00000379121	-1.24078	6.2173e-06
KRT81	-1.20364	9.1908e-06
BACE1	-1.10664	2.78402e-05
A_24_P315921	-1.09908	1.76845e-05
RFT1	-1.04206	3.17424e-05
C9orf95	-1.01787	3.573e-05
DCP1B	-1.0121	6.55572e-05
GOLGA2L1	-1.00227	8.4014e-05
EIF2C1	-0.99687	8.22794e-05
FAM45A	-0.982952	7.89284e-05
CNP	-0.970572	0.000165866
FECH	-0.96348	6.43117e-05
ANKRD1	-0.958521	6.9321e-05
TRPV2	-0.934994	0.000101968
CSPG4	-0.928724	0.000239355
C9orf95	-0.917037	0.000100758
C14orf139	-0.916037	9.1218e-05
ARHGAP22	-0.915721	8.58554e-05
GANC	-0.908924	8.83883e-05
GNAZ	-0.908542	0.000352247
CFL2	-0.902964	0.000183214
TRAPPC10	-0.898658	0.000100102
CARS2	-0.884014	0.000122739
FAM9A	-0.877538	0.00274111
SMARCD3	-0.872184	0.000140756
ZNF264	-0.871776	0.000589232
ARHGAP5	-0.864707	0.000293873
ABCC3	-0.864193	0.000164995
ENST00000428332	-0.864176	0.000139749
SLC6A3	-0.859714	0.000273075
PGM2L1	-0.856112	0.000226449
TNS1	-0.855527	0.000175265
KRT83	-0.854265	0.000172133
CAMK2G	-0.853381	0.000198074
FUT8	-0.84917	0.000168121
KRT83	-0.842756	0.00017661
RABL2A	-0.840453	0.000163543
ATP10A	-0.839704	0.000209634
XK	-0.838031	0.00017027
CCDC149	-0.837433	0.000350143
PRKACB	-0.832946	0.000175049
OR52K1	-0.82891	0.000412276
MYO10	-0.826675	0.000191032
LOC283663	-0.824443	0.000305893
ADAMTSL1	-0.818252	0.000247092
LRP8	-0.818153	0.000347375
ANGPTL2	-0.813626	0.000371427
TMEM104	-0.809335	0.000397541
NDUFAF3	-0.805281	0.00181225
AK128388	-0.804706	0.000233563
APLN	-0.804672	0.000250424
GALM	-0.803437	0.000241697
STAU2	-0.801039	0.000717114
GALM	-0.797668	0.000321052
C2orf48	-0.796024	0.000337811
GPER	-0.795908	0.000449967
LRRC20	-0.78723	0.000335457
SLC16A2	-0.787214	0.000369663
BCAP29	-0.786919	0.000496561
NPAS2	-0.782885	0.000283287
GPR177	-0.782656	0.000295367
THUMPD2	-0.782501	0.00028425
ZNF251	-0.78111	0.000838221
B3GNT3	-0.780563	0.000333246
TRIOBP	-0.776248	0.000437102
MFI2	-0.776174	0.000439468
CD40	-0.774443	0.000320147
C21orf57	-0.773916	0.000312168
ADNP	-0.769562	0.00057768
FLJ22447	-0.76757	0.000581262
CEP290	-0.760209	0.00107328
C11orf49	-0.757885	0.000551275
ENST00000415058	-0.755468	0.000556085
CYTSB	-0.754752	0.000671603
APOLD1	-0.753749	0.00048539
WDR66	-0.753551	0.000383949
MTMR15	-0.752881	0.000384569
CATSPER2	-0.750228	0.000457357
PRICKLE4	-0.74683	0.00758744
AMDHD1	-0.746805	0.000411523
ZC3HAV1	-0.741247	0.000447273
FUT1	-0.740522	0.000448723
YWHAE	-0.737379	0.000468009
MTL5	-0.735824	0.00507149
CYP2F1	-0.734093	0.000460636
CTRC	-0.730742	0.00315767
EB387019	-0.729489	0.000844416
SNHG9	-0.727198	0.00056915
LOC100129169	-0.722067	0.00287824
ENST00000375280	-0.720923	0.000683005
MR1	-0.715416	0.000617771
SHANK2	-0.714412	0.00108699
C11orf63	-0.713111	0.000802897
LOC157562	-0.71265	0.00105519
