# Supplementary material for: Transcriptomic pathway analysis of urokinase receptor silenced breast cancer cells: a microarray study
Source: Oncotarget. 2017 Sep 28;8(60):101572–90. doi: 10.18632/oncotarget.21351 (PMC5731897; doi:10.18632/oncotarget.21351)
Supplement: Supplementary file 6 [file oncotarget-08-101572-s006.xlsx]

## Sheet: Sheet1
Supplementary table S5: Top gene functions modified on silencing PLAUR.
Category	Molecules
Cellular Movement	SGK1,XDH,IL13RA2,MUC1,HBP1,NOS3,MIEN1,FBXO4,BCAT1,HRH1,CCNA1,FHL2,TMEM102,CD274,SERPINE1,HLX,FBLN5,DDIT4,TMEM201,PGGT1B,ANGPTL2,STAT3,ROR1,VLDLR,RAP1A,ARHGAP5,CARD9,MAX,PODXL2,NCF2,MYO1F,HAS2,LRP8,IFIT2,CYR61,NRP1,RABL2A,ADM,MAP2,WDR26,PTPN2,BDNF,MX1,TRPV1,NSUN7,AKAP11,AR,HOXD3,PTPRJ,DGCR8,CHN2,VCL,TLR3,MMP1,CALML3,PLXNA1,DISC1,MESP1,ARHGAP4,CYP1B1,GIT2,WIPF1,NOV,CNN1,TAGLN,PROCR,APBB2,PTGS2,CTNN…
Skeletal and Muscular System Development and Function	MPRIP,MAPK1,MMP3,XDH,MYLK2,IL13RA2,TMEM38A,NOS3,TRPC3,F2,PTEN,CTNNBIP1,FHL2,CFL2,VAPB,SERPINE1,TNFRSF11B,SOX4,HLX,PTPRE,FST,FBLN5,CNP,P2RX5,AGA,STAT3,TRPC6,MYOF,INHBA,OSTM1,ANKRD1,CD40,DUSP1,APLN,SYPL2,NCF2,MYH3,HAS2,GPR68,TFPI,CYR61,NRP1,ADM,SRI,FAT4,BDNF,PAX8,CIITA,MAPK11,SRSF10,NRG1,WTAP,AR,EDN1,PDLIM5,DGCR8,NAMPT,PDE4D,VCL,TLR3,RXRB,MMP1,PLXNA1,MESP1,OBSCN,F13A1,PLAUR,HIVEP3,CSF1R,CYP1B1,ZFPM…
DNA Replication, Recombination, and Repair	ADM,MAPK1,SGK1,BDNF,SAT1,FAS,F2,PTEN,AFAP1L2,BRAF,NRG1,AR,EDN1,XPC,ALDH3A1,PTPRE,FST,YWHAE,FBLN5,STAT3,CSF1R,RAP1A,INHBA,CDKN2D,NOV,MAX,CD40,DUSP1,APLN,PRKCH,PTGS2,CYR61,CTNND1
Nucleic Acid Metabolism	ADM,DPYD,MAPK1,BDNF,XDH,SAT1,NOS3,FAS,F2,BRAF,CEP290,AR,EDN1,ADNP,PDE4D,FST,YWHAE,CNP,BACE1,STAT3,GNAZ,CYP1B1,INHBA,PDE1C,GIPR,NOV,GPER1,LPAR1,CD40,B4GALT1,APLN,NCF2,CALCR,PTGS2,AK2,NPHP3,SLC35B4,ADCY7,NPR2
Small Molecule Biochemistry	TRAF3,DPYD,MAPK1,XDH,MUC1,NOS3,TRPC3,F2,PTEN,HRH1,BCAT1,CD164,SLC16A2,ADNP,SERPINE1,TNFRSF11B,PTPRE,FST,YWHAE,CNP,BACE1,SLC1A1,STAT3,GNAZ,SLC38A2,INHBA,PDE1C,CD40,DUSP1,APLN,NCF2,HAS2,TFPI,NPHP3,AK2,SLC35B4,NPR2,FADS1,ADM,SRD5A1,BDNF,PAX8,SAT1,TRPV1,GANAB,FAS,BRAF,FUT8,NRG1,CEP290,AR,EDN1,PHGDH,NAMPT,PDE4D,SMPD3,SRR,ABCD3,ARFGEF3,PLAUR,CSF1R,CYP1B1,CALM1 (includes others),GIPR,GPER1,NOV,B4GALT1,L…
Organ Development	TRAF3,MAPK1,XDH,MYLK2,TMEM38A,NOS3,F2,DNAAF3,PTEN,CTNNBIP1,FHL2,CFL2,SUFU,SERPINE1,AGO1,TNFRSF11B,SOX4,HLX,FST,FBLN5,CNP,P2RX5,STAT3,TRPC6,MYOF,VLDLR,SMARCD3,INHBA,ANKRD1,ADAMTS6,CD40,DUSP1,APLN,SYPL2,NCF2,MYH3,HAS2,LRP8,TFPI,NPHP3,CYR61,NRP1,SPTBN1,ADM,RUNX1,SRI,BDNF,FAT4,PAX8,CIITA,MAPK11,SRSF10,BRAF,NRG1,WTAP,CEP290,AR,HOXD3,PTPRJ,EDN1,PDLIM5,DGCR8,PDE4D,NAMPT,VCL,RXRB,MMP1,MESP1,PLAUR,OBSCN,C…
Tissue Development	SGK1,XDH,MYLK2,NOS3,HRH1,GATAD2A,FHL2,SRGAP2,VAPB,TPM4,SERPINE1,HLX,DDIT4,FBLN5,P2RX5,SYNCRIP,STAT3,VLDLR,ROR1,BCAP29,ANKRD26,ARHGAP5,OPHN1,ADAMTS6,MAX,PDLIM7,SYPL2,NCF2,HAS2,LRP8,NPHP3,GPR68,CYR61,NRP1,ADM,SPTBN1,MAP2,PTPN2,BDNF,PAX8,ETV2,WTAP,AR,UST,HOXD3,PTPRJ,NTNG2,DGCR8,CLMN,PDE4D,TLR3,VCL,RXRB,MMP1,SLC9A6,HNRNPU,TBX19,MESP1,OBSCN,CCDC6,CYP1B1,ZFPM2,NOV,STAU2,PROCR,PTGS2,CASP7,CTNND1,RPS14,F…
Cell Death and Survival	DPYD,SGK1,XDH,CALCOCO2,MUC1,SH3GLB1,NOS3,AFAP1L2,IFIH1,CCNA1,FHL2,RBM4B,CD274,VAPB,SERPINE1,LARP1B,ALDH3A1,ADGRL2,DDIT4,SLC17A5,AGA,STAT3,ROR1,CARD9,MAX,PDLIM7,NCF2,LRP8,CYR61,NRP1,ADM,USP18,PTPN2,BDNF,PAX8,TRPV1,THUMPD2,RAB22A,XPR1,AR,DESI2,PDE4D,TLR3,PCBP2,CLYBL,SMPD3,RBM17,MAPKAP1,ARHGAP4,OAS3,CCDC6,CYP1B1,CDKN2D,AGO3,PROCR,PTGS2,CASP7,CTNND1,RPS14,TRAF3,MAPK1,DNMT3A,EPHB2,MBP,AP2A2,F2,PTEN,ET…
Cellular Development	SGK1,XDH,IL13RA2,MUC1,HBP1,NOS3,TESC,AFAP1L2,FBXO4,CACYBP,HRH1,CCNA1,FHL2,KIF13A,SRGAP2,CD274,VAPB,TPM4,SERPINE1,FBLN5,DDIT4,ZNF267,SYNCRIP,AGA,STAT3,VLDLR,ROR1,BCAP29,ANKRD26,MR1,ARHGAP5,OPHN1,PDLIM7,MAX,NCF2,HAS2,LRP8,GPR68,CYR61,STEAP3,NRP1,ADM,SPTBN1,USP18,RBM47,MAP2,PTPN2,BDNF,ETV2,COPS8,WTAP,AR,UST,PTPRJ,NTNG2,CHN2,DESI2,DGCR8,CLMN,PDE4D,TLR3,RXRB,SMPD3,CLYBL,MMP1,SLC9A6,RBM17,HNRNPU,MESP1,…
Cellular Growth and Proliferation	SGK1,XDH,IL13RA2,MUC1,HBP1,NOS3,AFAP1L2,FBXO4,CACYBP,HRH1,CCNA1,FHL2,KIF13A,SRGAP2,CD274,SERPINE1,ALDH3A1,FBLN5,DDIT4,ZNF267,AGA,STAT3,VLDLR,ROR1,MR1,ARHGAP5,OPHN1,MAX,NCF2,HAS2,LRP8,CYR61,STEAP3,NRP1,ADM,SPTBN1,USP18,MAP2,PTPN2,BDNF,COPS8,WTAP,AR,UST,PTPRJ,NTNG2,CHN2,DESI2,DGCR8,CLMN,PDE4D,RXRB,SMPD3,CLYBL,MMP1,SLC9A6,RBM17,MESP1,OAS3,CCDC6,CYP1B1,CDKN2D,NOV,STAU2,CNN1,PROCR,GCAT,PTGS2,CASP7,RPS…
Cardiovascular System Development and Function	XDH,IL13RA2,MYLK2,TMEM38A,NOS3,HRH1,FHL2,GATAD2A,SERPINE1,HLX,FBLN5,ANGPTL2,STAT3,VLDLR,ROR1,RAP1A,MAX,ADAMTS6,NCF2,HAS2,LRP8,CYR61,NPHP3,STEAP3,NRP1,ADM,SPTBN1,BDNF,PAX8,ETV2,TRPV1,SRSF10,WTAP,AR,PTPRJ,HOXD3,PDLIM5,DGCR8,TLR3,VCL,RXRB,SMPD3,MMP1,PLXNA1,MESP1,OBSCN,CYP1B1,NOV,ZFPM2,CNN1,PROCR,PTGS2,CASP7,FOXP1,MMP3,MAPK1,EPHB2,TRPC3,F2,PTEN,DNAAF3,CTNNBIP1,SEMA3D,CFL2,SUFU,TNFRSF11B,SOX4,YWHAE,AR…
Organismal Development	XDH,IL13RA2,MYLK2,NOS3,KPNA1,HRH1,FHL2,GATAD2A,IKZF2,SERPINE1,HLX,FBLN5,ANGPTL2,AGA,SYNCRIP,STAT3,ROR1,VLDLR,RAP1A,ARHGAP5,OPHN1,ADAMTS6,SYPL2,HAS2,LRP8,CYR61,NPHP3,NPR2,NRP1,ADM,SPTBN1,MAP2,PTPN2,BDNF,PAX8,ETV2,TRPV1,SRSF10,WTAP,AR,PTPRJ,HOXD3,DGCR8,TLR3,VCL,RXRB,SMPD3,MMP1,MESP1,OBSCN,CCDC6,CYP1B1,ZFPM2,NOV,PROCR,APBB2,PTGS2,CASP7,FOXP1,TRAF3,MMP3,MAPK1,EPHB2,TRPC3,F2,PTEN,DNAAF3,ARL6,CFL2,SEMA…
Gene Expression	NRG1,SAP18,SUFU,SYNCRIP,CCL26
Cancer	C1QTNF5,IL13RA2,GAREM1,NPAS2,TESC,HLX,HCFC1R1,DDIT4,DACT3,ANGPTL2,ZBTB5,KRT81,PDLIM7,KIAA0513,TSPYL4,NPHP3,KDM1B,FAM209A,SNRPE,SETD7,DCP1B,RAB22A,WDR66,HOXD3,RNFT2,PCNXL3,ZNF264,MKRN3,CALML4,CCDC6,GIT2,NOV,PROCR,STK31,NDST2,PRKACB,RAB14,NHLRC3,ARSD,MPRIP,C16orf52,SLC9A9,ANKMY1,ZNF619,TRPC3,F2,PTEN,MICAL3,BDH1,KLHL29,FBXL2,ACTG2,MT-ND2,IL1RAP,WDR4,ST6GALNAC5,HRASLS5,UROS,GNAZ,EIF4E2,ANKRA2,ERCC8,T…
Organismal Injury and Abnormalities	C1QTNF5,IL13RA2,GAREM1,NPAS2,TESC,HLX,HCFC1R1,DDIT4,DACT3,ANGPTL2,AGA,ZBTB5,KRT81,PDLIM7,KIAA0513,TSPYL4,NPHP3,KDM1B,FAM209A,SNRPE,SETD7,DCP1B,RAB22A,WDR66,HOXD3,RNFT2,PCNXL3,ZNF264,MKRN3,CALML4,CCDC6,GIT2,NOV,PROCR,STK31,NDST2,PRKACB,RAB14,NHLRC3,ARSD,MPRIP,C16orf52,SLC9A9,ANKMY1,ZNF619,TRPC3,F2,PTEN,MICAL3,CD164,BDH1,KLHL29,FBXL2,ACTG2,MT-ND2,IL1RAP,WDR4,ST6GALNAC5,HRASLS5,UROS,GNAZ,EIF4E2,ANKR…
Reproductive System Disease	USP45,XDH,MUC1,TMEM38A,GAREM1,NPAS2,LRRIQ1,TESC,FBXO4,IFIH1,AOC2,FHL2,OXR1,KIF13A,SRGAP2,ZNF254,TPM4,SERPINE1,ALDH3A1,ALDH7A1,HLX,DDIT4,DACT3,STAT3,VLDLR,KIAA1804,KRT81,TMEM192,AGPAT4,B4GALNT4,TRIM11,HAS2,NPHP3,KDM1B,TAS2R14,FAM188B,FBXO10,FAM209A,SETD7,NSUN7,DCP1B,WDR66,IFIT1,ZNF649,AR,HOXD3,PTPRJ,GARNL3,PDE4D,ZNF264,DIS3,MMP1,G3BP2,RSBN1,MAPKAP1,HNRNPU,DISC1,CCDC6,WIPF1,CDKN2D,SNUPN,ZFPM2,RIC8B…
