# Supplementary material for: Transcriptomic pathway analysis of urokinase receptor silenced breast cancer cells: a microarray study
Source: Oncotarget. 2017 Sep 28;8(60):101572–90. doi: 10.18632/oncotarget.21351 (PMC5731897; doi:10.18632/oncotarget.21351)
Supplement: Supplementary file 7 [file oncotarget-08-101572-s007.xlsx]

## Sheet: Sheet1
Supplementary table 6: Gene ontology analysis using DAVID on differentially regulated genes from irradiated PLAURsi cells.
Term	PValue	Genes
GO:0051129~negative regulation of cellular component organization	0.00247076	TRIOBP, PLXNA3, ACVRL1, NRP1, RHOQ, PTEN, CAPZB, EPHB2, MBP, LINGO1, TMSB15A, RAC1, APOC3, TMSL3, TPR, THBS1, TERF1, ARHGEF2, SPTBN4, MMP14, EPB49, ATM, TRIM54, PSEN1, ULK1, MAP2, SCIN, SPTBN1, TMSB4X
GO:0034097~response to cytokine stimulus	0.00283044	CIITA, KYNU, SP100, PTGS2, SOCS1, PML, CALCOCO2, TIMP4, MMP3, JUNB, STAT3, CTNNB1, EPHA3, CD38, AES, NOS3, SERPINA1, TAF9, PGGT1B
GO:0034103~regulation of tissue remodeling	0.00354019	B4GALT1, CD38, BGLAP, TNFRSF11B, TNFSF11, MC4R, CA2, CD24
GO:0007507~heart development	0.00373041	SRI, NRP1, TH, EDN1, PDLIM3, SOX4, COL2A1, EGLN1, GLI2, GLI3, PTEN, TGFB2, CTNNB1, ATG5, HAND2, SMARCD3, CASP7, MKKS, SEMA3C, NKX3-1, NRG1, BCOR, NFATC1, PTPRJ, RXRB, MYLK2, SMAD2, ITGA4, FOXP1, ATM, HDAC5, PSEN1, ADM, KCNJ8, PKP2, ZFPM2, MESP1, POFUT1, MYH10
GO:0016055~Wnt receptor signaling pathway	0.00390096	WNT16, SOX4, CTNND1, CTNNB1, RSPO4, AES, WISP1, WNT3, FBXW4, RSPO2, FRAT1, FRAT2, LRRFIP2, HBP1, CD24, AXIN2, TLE1, FZD3, PTPRU, TAX1BP3, CTNNBIP1, WNT7B, DKK1, KREMEN1, KLHL12, WNT11, CSNK1G3
GO:0022610~biological adhesion	0.00665161	MTSS1, MPZL2, CASK, CTNNB1, VCL, ROBO1, CTGF, COL12A1, ROBO2, F11R, ROCK1, MAGI1, ACTN3, PTPRU, SSPN, SIRPA, CLEC4M, PODXL2, GPR56, MADCAM1, LAMC2, DCBLD2, DCBLD1, OLFM4, PCDH20, LAMB4, PVRL3, RAC1, MSLN, SSX2IP, NPHP1, B4GALT1, COL18A1, CNKSR3, PCDH15, ITGA4, SLAMF7, TPBG, PCDH19, ITGA9, LAMA3, ITGA6, TMEM8B, PKP2, ITGA8, PKP3, TROAP, ANTXR1, PDZD2, ABL2, PPARD, NRP1, CLSTN3, PCDHA3, MYBPC1, PCD…
GO:0050866~negative regulation of cell activation	0.00744181	INHBA, CBLB, IL20RB, HLX, IL4R, SLA2, CD274, NOS3, FAS, PAWR, ITCH, CD24, PDCD1LG2, PAG1, IL31RA
GO:0007155~cell adhesion	0.00868628	MTSS1, MPZL2, CASK, CTNNB1, VCL, ROBO1, CTGF, COL12A1, ROBO2, F11R, ROCK1, MAGI1, ACTN3, PTPRU, SSPN, SIRPA, CLEC4M, PODXL2, GPR56, MADCAM1, LAMC2, DCBLD2, DCBLD1, OLFM4, PCDH20, LAMB4, PVRL3, RAC1, MSLN, SSX2IP, NPHP1, B4GALT1, COL18A1, CNKSR3, PCDH15, ITGA4, SLAMF7, TPBG, PCDH19, ITGA9, LAMA3, ITGA6, TMEM8B, PKP2, ITGA8, PKP3, TROAP, ANTXR1, PDZD2, ABL2, PPARD, NRP1, CLSTN3, PCDHA3, MYBPC1, PCD…
GO:0009611~response to wounding	0.00967003	NOG, PPARD, ACVRL1, NRP1, TRPV1, TOLLIP, F13A1, TLR3, MMP25, TLR8, TGFB2, SLC1A3, CTGF, IL1RAP, SERPINE1, CCL3L3, MS4A2, SERPINA1, ITCH, REG3G, CFD, NRG1, NFX1, CIITA, F11R, NFKBIZ, IL18RAP, NFAM1, CD40, CDO1, PLAUR, CD163, CHST1, C8A, IL20RB, ADM, F2, TFPI, ADAM17, CTSB, TM4SF4, AOC3, DCBLD2, PLDN, C3, TNC, C5, CCL8, AFAP1L2, FPR2, GPR68, CCL26, PR47, HRH1, MIA3, PROCR, FCN3, IL10RB, HRH4, IL17F…
GO:0051493~regulation of cytoskeleton organization	0.0102081	TRIOBP, ARHGEF2, STMN3, SPTBN4, EDN1, MYO1F, RHOQ, RICTOR, EPB49, NEXN, CAPZB, CTNNB1, PFN2, TRIM54, TMSB15A, CEP250, NEB, MAP2, RAC1, SCIN, AMOT, SPTBN1, TMSB4X, TMSL3, ARHGEF10L, TERF1
GO:0002695~negative regulation of leukocyte activation	0.010253	INHBA, CBLB, IL20RB, HLX, IL4R, SLA2, CD274, FAS, PAWR, ITCH, CD24, PDCD1LG2, PAG1, IL31RA
GO:0050768~negative regulation of neurogenesis	0.0103876	LINGO1, PLXNA3, BDNF, DLX1, NOG, NRP1, PSEN1, ULK1, ID4, CD24, EPHB2, MBP
GO:0030837~negative regulation of actin filament polymerization	0.0105725	TRIOBP, TMSB15A, SCIN, SPTBN4, SPTBN1, TMSB4X, TMSL3, EPB49, CAPZB
GO:0045637~regulation of myeloid cell differentiation	0.0109659	ZBTB7A, TESC, HIST4H4, BGLAP, L3MBTL, TLR3, CTNNB1, INHBA, TNFSF11, SMAP1, SCIN, GNAS, CA2, THOC5, FAS, RUNX1
GO:0034656~nucleobase, nucleoside and nucleotide catabolic process	0.0118767	FHIT, ENPP3, RHOQ, PDE3B, OLA1, PDE4D, CNP, SMUG1, NUDT9, TDG, DPYD, NT5E, NTHL1, ABCC6
GO:0034655~nucleobase, nucleoside, nucleotide and nucleic acid catabolic process	0.0118767	FHIT, ENPP3, RHOQ, PDE3B, OLA1, PDE4D, CNP, SMUG1, NUDT9, TDG, DPYD, NT5E, NTHL1, ABCC6
GO:0051895~negative regulation of focal adhesion formation	0.0122855	ACVRL1, MMP14, THBS1, PTEN
GO:0045652~regulation of megakaryocyte differentiation	0.0122855	TESC, HIST4H4, SCIN, L3MBTL
GO:0032272~negative regulation of protein polymerization	0.0131784	TRIOBP, TMSB15A, SCIN, SPTBN4, SPTBN1, TMSB4X, TMSL3, EPB49, CAPZB
GO:0010608~posttranscriptional regulation of gene expression	0.0138639	CALCR, NCBP1, EIF2C1, EIF5, PML, SOX4, EIF5A, SYNCRIP, IGF2BP2, GDNF, PTEN, STX12, EIF4EBP2, TNRC6C, DGCR8, TIA1, PRKRA, HNRNPD, PIWIL3, THBS1, FAM129A, DNAJC1, SAMD4A, DAZ2, IREB2, ANKHD1-EIF4EBP3, APTX, SMAD2, HNRNPU, EIF4B, MAPK1, EIF4E, EIF4A2, HSPD1, EIF4E2, EIF2C3
GO:0032970~regulation of actin filament-based process	0.0145927	TRIOBP, SPTBN4, EDN1, MYO1F, RHOQ, MYLK2, RICTOR, EPB49, CAPZB, PFN2, TMSB15A, NEB, SCIN, RAC1, SPTBN1, AMOT, TMSB4X, TMSL3, ARHGEF10L
GO:0006954~inflammatory response	0.0158644	TOLLIP, TRPV1, TLR3, TLR8, MMP25, IL1RAP, CCL3L3, MS4A2, SERPINA1, ITCH, REG3G, CFD, NFX1, CIITA, NFKBIZ, F11R, IL18RAP, CD40, NFAM1, CDO1, CHST1, CD163, C8A, IL20RB, F2, AOC3, C3, C5, CCL8, AFAP1L2, GPR68, FPR2, CCL26, HRH1, FCN3, IL10RB, IL17F, HRH4, RAC1, CD24, THBS1, SCG2, B4GALT1, ATRN, C4BPB, AGER, STAT3, EPHA3, HDAC5, PARP4, CD302
GO:0051250~negative regulation of lymphocyte activation	0.0163671	INHBA, CBLB, IL20RB, HLX, IL4R, SLA2, CD274, FAS, PAWR, ITCH, CD24, PDCD1LG2, PAG1
GO:0010721~negative regulation of cell development	0.0168599	LINGO1, PLXNA3, BDNF, DLX1, NOG, NRP1, PSEN1, ULK1, ID4, CD24, EPHB2, MBP
GO:0044270~nitrogen compound catabolic process	0.0169953	FHIT, ENPP3, RHOQ, PDE3B, OLA1, CNP, PDE4D, SMUG1, BLVRA, NUDT9, TDG, DPYD, NT5E, NTHL1, ABCC6
GO:0030030~cell projection organization	0.0202289	GPRIN1, MTSS1, PLXNA3, NRP1, DYNC2LI1, CNP, LPAR1, GLI2, PTEN, GDNF, VCL, BDNF, ATXN10, ROBO1, MKKS, CEP290, ROBO2, SEMA3B, STMN3, ROCK1, NKX2-8, ARL6, GPR98, ADM, RASGRF1, CC2D2A, OPHN1, EFNA5, C1ORF187, CAPZB, EPHB1, EPHB2, LINGO1, HOXA2, RAC1, NKX2-1, CD24, DCLK1, FGD3, FGD4, DNM3, SPTBN4, NTNG1, ALMS1, NTNG2, SEMA6A, EPHA7, ITGA6, ULK1, ITGA8, MAP2, PHGDH, TSGA10, APBB2, FEZ2, MYH10
GO:0046850~regulation of bone remodeling	0.0213297	CD38, BGLAP, TNFRSF11B, TNFSF11, MC4R, CA2
GO:0045124~regulation of bone resorption	0.0213297	CD38, BGLAP, TNFRSF11B, TNFSF11, MC4R, CA2
GO:0009268~response to pH	0.0213297	ACCN2, STS, TRPV1, KCNJ8, ARSA, CA2
GO:0032956~regulation of actin cytoskeleton organization	0.0216039	TRIOBP, EDN1, SPTBN4, MYO1F, RHOQ, RICTOR, EPB49, CAPZB, PFN2, TMSB15A, NEB, SCIN, RAC1, SPTBN1, AMOT, TMSB4X, TMSL3, ARHGEF10L
GO:0030316~osteoclast differentiation	0.0225055	CALCR, TM7SF4, TNFSF11, OSTM1
GO:0010629~negative regulation of gene expression	0.0231878	MEF2C, PPARD, EIF2C1, CCDC85B, FST, ZNF639, ZNF202, PAWR, RLIM, GLI2, GLI3, ZNF254, CTNNB1, AES, DGCR8, PBXIP1, WWP2, PIWIL3, NRG1, BCL7A, KCNQ1, KDM5B, NFX1, ATF7IP, CIITA, EGR1, SP100, RCOR2, ARID5B, SLA2, STRN3, SKP2, TLE1, HES7, PTPRU, MBD1, PKIA, GZF1, CTNNBIP1, RPS14, HIPK2, ZFPM2, CUX1, ZNF382, EIF2C3, BCLAF1, PML, HOXA2, TNRC6C, HOXA7, PRKRA, GATAD2A, NKX2-1, GFI1, BCOR, MDFI, DNMT3A, ZBT…
GO:0030031~cell projection assembly	0.0233865	DNM3, MTSS1, ROCK1, DYNC2LI1, ALMS1, LPAR1, ARL6, CAPZB, VCL, ITGA6, RAC1, TSGA10, OPHN1, MKKS, FGD3, MYH10, FGD4
GO:0046700~heterocycle catabolic process	0.0252818	FHIT, KYNU, RHOQ, PDE3B, OLA1, PDE4D, SMUG1, AFMID, BLVRA, AMDHD1, NUDT9, TDG, DPYD, NT5E, NTHL1, ABCC6
GO:0009166~nucleotide catabolic process	0.0259479	NUDT9, ENPP3, TDG, OLA1, PDE3B, RHOQ, PDE4D, CNP, SMUG1, NTHL1, NT5E, ABCC6
GO:0051056~regulation of small GTPase mediated signal transduction	0.0279374	RABGAP1, TBC1D9, PREX2, LPAR1, ITSN1, RGL1, RASAL2, PLEKHG4, GARNL3, SMAP1, PLEKHG1, RAC1, GIT2, RAPGEF6, TBC1D1, RASA3, RAPGEF2, AGAP1, RAPGEF1, FGD3, ARHGEF10L, FGD4, ARHGEF4, OBSCN, ARHGEF2, STMN3, KIAA1244, ARHGEF6, SCAI, RICTOR, ARHGEF9, MFN2, NOTCH2, FLJ10357, RALGAPA1, SGSM1, GAPVD1, RASGRF1, GRTP1, TBC1D26
GO:0048489~synaptic vesicle transport	0.0283586	SYP, PLDN, PSEN1, SNPH, DENND1A, MYLK2, CD24, ITSN1, CTNNB1
GO:0035023~regulation of Rho protein signal transduction	0.0292542	ARHGEF4, OBSCN, ARHGEF2, STMN3, ARHGEF6, PREX2, SCAI, ARHGEF9, RICTOR, LPAR1, ITSN1, PLEKHG4, FLJ10357, PLEKHG1, RASGRF1, RAC1, ARHGEF10L, FGD3, FGD4
GO:0002684~positive regulation of immune system process	0.0297331	PLDN, C3, C5, TLR3, SART1, TLR8, TGFB2, MIA3, FCN3, IL4R, HLX, MS4A2, ITCH, CD24, CFD, THBS1, TCF3, EBI3, POLR3G, CRTAM, CARD9, SLA2, TNFRSF13C, C4BPB, CD40, NFAM1, FOXP1, PDCD1LG2, C8A, MAPK1, CD38, CD83, LAT2, CBLB, PSEN1, ADAM17, HSPD1, HLA-DRA
GO:0007411~axon guidance	0.0319547	PLXNA3, NRP1, GLI2, EPHB1, EPHB2, SEMA6A, BDNF, EPHA7, HOXA2, ROBO1, RAC1, OPHN1, NKX2-1, SEMA3B, ROBO2, EFNA5, APBB2, FEZ2, C1ORF187, MYH10
GO:0045670~regulation of osteoclast differentiation	0.032133	ZBTB7A, BGLAP, TNFSF11, TLR3, GNAS, CA2, CTNNB1
GO:0021766~hippocampus development	0.032133	PLXNA3, DLX1, NKX2-1, MKKS, LRP8, ID4, YWHAE
GO:0031333~negative regulation of protein complex assembly	0.0335105	TRIOBP, TMSB15A, SCIN, SPTBN4, SPTBN1, TMSB4X, TMSL3, EPB49, CAPZB
GO:0006887~exocytosis	0.0344956	SCAMP1, PLDN, CPLX1, EXOC7, GARS, MYO1F, CCL8, SYT6, VPS33A, LAT2, MIA3, TRIM36, PSEN1, SCIN, SNPH, SYTL5, SYTL2, SYTL1, EXOC2, MYH10, EXOC6B
GO:0048570~notochord morphogenesis	0.0358201	NOG, GLI2, GLI1
GO:0033628~regulation of cell adhesion mediated by integrin	0.0360952	TESC, PDE3B, CD24, TGFB2
